# Supplementary material for: Human herpesvirus 6A promotes glycolysis in infected T cells by activation of mTOR signaling
Source: PLoS Pathog. 2020 Jun 9;16(6):e1008568. doi: 10.1371/journal.ppat.1008568 (PMC7282626; doi:10.1371/journal.ppat.1008568)
Supplement: S1 Data — (XLSX) [file ppat.1008568.s008.xlsx]

## Sheet: Fig 1B
Glucose uptake in mock and HHV-6A-infected cells
		Fluorescence intensity
		MOCK	HHV-6A
		4984	12728
		4641	11787
		4486	14492
	Mean	4703.67	13002.3
	SD	254.846	1373.21

## Sheet: Fig 1C
Glucose levels in the culture medium
	Glucose concentration (mmol/L)
	24h		48h		72h
	Mock	HHV-6A	Mock	HHV-6A	Mock	HHV-6A
	7.66568	7.67764	6.94814	4.96294	6.11101	3.779
	8.70611	8.02445	6.54153	5.28584	6.20668	4.32912
	8.30828	7.61382	6.10307	4.8238	5.76193	3.84912
Mean	8.22669	7.77197	6.53091	5.02419	6.02654	3.98575
SD	0.524993	0.22097	0.422636	0.237031	0.234099	0.299427

## Sheet: Fig 1D
Lactic acid levels in the culture supernatants
	Lactic acid concentration (mmol/L)
	24h		48h		72h
	Mock	HHV-6A	Mock	HHV-6A	Mock	HHV-6A
	5.4775	5.71965	6.20394	8.62539	7.49538	11.7202
	5.24132	5.79102	6.01953	8.60128	7.60467	11.9347
	5.07393	5.88108	5.71965	8.70611	7.65681	11.4504
Mean	5.26425	5.79725	5.98104	8.64426	7.58562	11.7018
SD	0.202762	0.0808951	0.244429	0.0549006	0.0823838	0.24267

## Sheet: Fig 1E
ECAR in mock and HHV-6A-infected cells
	ECAR
	MOCK	HHV-6A
Glycolysis	32.1698	49.0908
	38.4943	52.5335
	42.0448	51.3479
Mean	37.5696	50.9907
SD	5.00201	1.74894
Glycolytic capacity	68.8665	109.355
	70.7577	101.086
	72.2473	95.7824
Mean	70.6239	102.074
SD	1.69435	6.83987
Glycolytic reserve	36.6968	58.0067
	32.2635	48.5522
	30.2025	46.6917
Mean	33.0543	51.0835
SD	3.31856	6.0674

## Sheet: Fig 2B
mRNA levels of Glut1 and Glut3 in mock and HHV-6A-infected cells
	Fold change (HHV-6A/MOCK)
	24h	48h	72h
Glut1	2.63902	6.49802	15.6707
	2.67586	5.93809	15.0324
	2.73208	6.23332	13.3614
Mean	2.68232	6.22314	14.6882
SD	0.0468651	0.280104	1.19251
	24h	48h	72h
Glut3	2.20381	6.54322	6.82108
	2.78949	6.45313	8.11168
	2.92817	6.10504	9.18959
Mean	2.64049	6.36713	8.04078
SD	0.38448	0.231404	1.18584

## Sheet: Fig 2D
Fluorescence intensity quantifications of Glut1 and Glut3
	Fluorescence intensity (Fold change)
	Mock	HHV-6A
Glut1	1	1.89132
	1	1.91649
	1	2.14212
	Mean	1.98331
	SD	0.138105
Glut3	1	1.24791
	1	1.39149
	1	1.13628
	Mean	1.25856
	SD	0.12794

## Sheet: Fig 3B
mRNA levels of key glycolytic enzymes
	Fold change (HHV-6A/Mock)
	HK2	GPI	PFK1	TPI1	ENO1	PKM2	LDHα
24h	1.14076	1.84038	1.59107	1.85318	3.4822	1.52626	2.51403
	1.82766	1.75321	1.47427	1.79005	3.01049	1.42405	2.31338
	1.71713	1.78236	1.49485	1.97246	3.23945	1.33793	2.23457
Mean	1.56185	1.79198	1.52006	1.8719	3.24405	1.42941	2.35399
SD	0.368837	0.044371	0.0623508	0.0926373	0.235888	0.0942799	0.144086
48h	3.11666	1.55833	2.54912	4.43828	4.92458	4.19887	5.9794
	4.31691	1.18099	2.60268	4.40762	4.95883	4.16986	4.82323
	3.11666	1.38511	2.90794	3.20428	5.06303	4.14106	5.02805
Mean	3.51674	1.37481	2.68658	4.01673	4.98215	4.16993	5.27689
SD	0.692968	0.188879	0.193566	0.703766	0.0721084	0.0289036	0.616945
72h	5.61778	4.53154	5.65685	7.94474	4.99332	6.96441	4.69134
	4.85678	5.16941	4	6.82108	4.69134	6.58873	6.40856
	3.38698	5.35171	4.62675	6.77396	3.86375	5.61778	4.46915
Mean	4.62051	5.01755	4.7612	7.17993	4.51614	6.3903	5.18968
SD	1.13401	0.430659	0.83657	0.662766	0.584815	0.694895	1.06141

## Sheet: Fig 5B
The glucose levels in Rapamycin-treated cell culture medium
		Glucose concentration (mmol/L)
		Mock	Mock+RAPA	HHV-6	HHV-6+RAPA
		5.05281	5.13351	2.19135	4.34202
		5.09882	4.53959	2.13199	4.36077
		4.89179	4.35527	1.85002	4.45448
	Mean	5.01447	4.67612	2.05778	4.38576
	SD	0.108708	0.40669	0.182365	0.0602509

## Sheet: Fig 5C
The lactic acid levels in Rapamycin-treated cell culture supernatant
		Lactic acid concentration (mmol/L)
		Mock	Mock+RAPA	HHV-6	HHV-6+RAPA
		4.98268	3.29706	10.9212	6.27733
		4.99867	3.24317	10.9707	6.43508
		4.6468	3.29706	11.1938	6.43508
	Mean	4.87605	3.27909	11.0286	6.3825
	SD	0.198695	0.0311151	0.145262	0.0910822

## Sheet: Fig 5D
Rapamycin treatment decreased ECAR levels
	ECAR
	Mock	Mock+RAPA	HHV-6A	HHV-6A+RAPA
Glycolysis	21.379	23.5714	52.6292	20.9073
	28.6658	24.6979	57.9764	24.1979
	30.6434	24.9017	54.196	25.0069
Mean	26.896	24.3903	54.9339	23.3707
SD	4.87916	0.716524	2.74891	2.17139
Glycolytic capacity	72.3677	32.7893	123.239	52.4485
	69.829	35.7219	106.794	52.7142
	71.3525	34.1257	101.965	52.5175
Mean	71.1831	34.2123	110.666	52.5601
SD	1.27778	1.46826	11.1529	0.137836

[truncated: 5 more sheets: Fig 5E, Fig 6A-C, Fig 6D-F, Fig 6G-I, Sheet1]
